# Supplementary material for: Associations Between Traumatic Stress, Brain Volumes and Post-traumatic Stress Disorder Symptoms in Children: Data from the ABCD Study
Source: Behav Genet. Author manuscript; Available in PMC 2022 Mar 1. (PMC8860798; doi:10.1007/s10519-021-10092-6)
Supplement: suppInfo1c [file NIHMS1776586-supplement-suppInfo1c.csv]

variableName	mean	sd	skew	kurtosis	D	p
rsmri_vol_subcort.aseg_3rd.ventricle	-0.092337951637031	0.74063963714741	0.730403631957677	0.402948139119779	0.0661441646425885	0
rsmri_vol_subcort.aseg_4th.ventricle	-0.0407109244937031	0.917563068331087	0.433957271179238	-0.0741518047265988	0.0385784878458676	0.0000000000000197619698383278
rsmri_vol_subcort.aseg_accumbens.area.lh	-0.0219990197735263	0.95310015556678	0.233772467113893	-0.0805635316987119	0.0257263400707709	0.00000112916723538081
rsmri_vol_subcort.aseg_accumbens.area.rh	-0.0105849160049704	0.974360728648774	0.126035280195885	-0.122706280686185	0.0140039977577126	0.027773721563909
rsmri_vol_subcort.aseg_allventricles	-0.113407278373263	0.68428707567025	0.967672547255772	0.76873770194878	0.0907744800859251	0
rsmri_vol_subcort.aseg_amygdala.lh	0.00116707758961976	0.945191745509995	0.141090655825674	-0.0809701983932691	0.0135822801257084	0.0362463083860269
rsmri_vol_subcort.aseg_amygdala.rh	-0.0168692765168096	0.946434521267117	0.163686408499652	-0.0737188822911601	0.0136843066156779	0.0341959358502337
rsmri_vol_subcort.aseg_brain.stem	-0.00950790057864819	0.972313753296468	0.110382101171302	-0.0731507010569996	0.013195673551247	0.0448604121924865
rsmri_vol_subcort.aseg_caudate.lh	-0.00272127090301422	0.972261955929811	0.0755761677632695	-0.0917940122148519	0.00681744231073623	0.69135748286988
rsmri_vol_subcort.aseg_caudate.rh	-0.00331601341890704	0.970370531895766	0.102483900286269	-0.115738749935935	0.0107018939577681	0.164685160807746
rsmri_vol_subcort.aseg_cc.anterior	-0.013997424445808	0.963096001531881	0.181080401528831	-0.0864825509222684	0.0176310926559142	0.00229868303047698
rsmri_vol_subcort.aseg_cc.central	-0.049336672507994	0.908379814735616	0.473251230072999	0.0679236448296976	0.0437432039723771	0
rsmri_vol_subcort.aseg_cc.mid.anterior	-0.0704945740166985	0.852587926508516	0.553441496288088	0.323947921485361	0.0458717564200205	0
rsmri_vol_subcort.aseg_cc.mid.posterior	-0.00851388344564576	0.975176519206359	0.0944500344211434	-0.134474010340827	0.0149053238676271	0.0157343686837538
rsmri_vol_subcort.aseg_cc.posterior	-0.00110958455835956	0.963674468961342	0.109775298916719	-0.129590370396214	0.01318560111655	0.0453570690703267
rsmri_vol_subcort.aseg_cerebellum.cortex.lh	-0.00135350770073481	0.961511811593129	0.0965231281074312	-0.143373403065064	0.0114781393125956	0.1133184453026
rsmri_vol_subcort.aseg_cerebellum.cortex.rh	-0.00164339656740882	0.96579737209788	0.112216369856443	-0.148974097055368	0.0103261559908096	0.195435425022837
rsmri_vol_subcort.aseg_cerebellum.white.matter.lh	-0.0162161021061843	0.956316801467713	0.224694686689303	-0.13433689073225	0.0228438399270398	0.0000233910484531696
rsmri_vol_subcort.aseg_cerebellum.white.matter.rh	-0.0213402821581661	0.941994087765507	0.201773398456489	-0.125933293240769	0.0203814889743767	0.000239905105482996
rsmri_vol_subcort.aseg_cerebral.white.matter.lh	-0.00892459523486635	0.976492075872778	0.0922538798859574	-0.160885703302674	0.0107390343335302	0.161483725944839
rsmri_vol_subcort.aseg_cerebral.white.matter.rh	-0.00805813955602522	0.975603957870048	0.08293360861341	-0.137290510233993	0.0100732267295484	0.21835687911721
rsmri_vol_subcort.aseg_csf	-0.0524170547248793	0.878390320034425	0.321233722954898	-0.00975251527351473	0.0278897823657341	0.0000000989728958789016
rsmri_vol_subcort.aseg_hippocampus.lh	0.011791971169118	0.930036167744183	0.00590102366601565	-0.0973748191371895	0.00428285507140314	0.988632216011807
rsmri_vol_subcort.aseg_hippocampus.rh	0.00865728418100017	0.943045384893013	0.00705371190211417	-0.0958309261257879	0.00632485574979502	0.777798435591991
rsmri_vol_subcort.aseg_inf.lat.vent.lh	-0.0858115877600533	0.792545441096492	0.684191095101167	0.298751822569216	0.0611975211986804	0
rsmri_vol_subcort.aseg_inf.lat.vent.rh	-0.0849588466487104	0.775622288464728	0.762289512832929	0.349390738546334	0.0688572359152757	0
rsmri_vol_subcort.aseg_intracranialvolume	-0.0066902789468775	0.934126397224161	0.0975948630252352	-0.0178178429154507	0.0116374051731729	0.105698094035492
rsmri_vol_subcort.aseg_lateral.ventricle.lh	-0.121110513303018	0.658557920145531	1.05314720238317	0.962635267256755	0.0962836112959713	0
rsmri_vol_subcort.aseg_lateral.ventricle.rh	-0.116977456143453	0.672792853740607	1.01286819771988	0.840046248956027	0.0982030925050417	0
rsmri_vol_subcort.aseg_latventricles	-0.117789609459737	0.668722640884831	1.01735397186144	0.855071927448864	0.0955538485163506	0
rsmri_vol_subcort.aseg_pallidum.lh	-0.0333141727919105	0.900639006744878	0.239796847566711	0.204794193048849	0.0251397493023541	0.00000241104170939366
rsmri_vol_subcort.aseg_pallidum.rh	0.00424132409832233	0.973082478001576	-0.00631187219675763	-0.0712593590570187	0.00625074673352164	0.787979529234676
rsmri_vol_subcort.aseg_putamen.lh	0.00802134930253353	0.957014145326302	-0.0531163897083831	-0.0862695131787077	0.00620069031094095	0.797215267127069
rsmri_vol_subcort.aseg_putamen.rh	-0.00473462099845695	0.969680935306181	0.0829857010542658	-0.124223855923728	0.0119930562194893	0.0870680675444677
rsmri_vol_subcort.aseg_subcorticalgrayvolume	-0.00488197372644129	0.974269548650733	0.0441521277573281	-0.132218571500778	0.0101776926812186	0.208630474315194
rsmri_vol_subcort.aseg_supratentorialvolume	-0.0243365357596458	0.925206001748247	0.0241265498051066	-0.0439654602787232	0.00651817728609817	0.74587189036685
rsmri_vol_subcort.aseg_thalamus.proper.lh	-0.00400150536550176	0.96575510669634	0.0696786476282231	-0.076983679743492	0.0104167470740798	0.188058097966809
rsmri_vol_subcort.aseg_thalamus.proper.rh	0.000133005333206029	0.971984212784993	0.030562330217426	-0.112974367360601	0.00591009191752691	0.840719813073073
rsmri_vol_subcort.aseg_ventraldc.lh	-0.00939231523939019	0.975196932691279	0.108038768401584	-0.105398740434939	0.0106350322840089	0.169455740153408
rsmri_vol_subcort.aseg_ventraldc.rh	-0.00593607953822013	0.970225163067269	0.043719184634873	-0.150092563703568	0.00604317870739872	0.821053688516825
rsmri_vol_subcort.aseg_wholebrain	-0.00515038141584135	0.975620088739211	0.0999586830809988	-0.0911923237756649	0.0126277820111021	0.0616674164410259
rsmri_vol_subcort.aseg_wm.hypointensities	-0.0428883971084058	0.691391446612865	0.722874552278738	0.115715704695439	0.0687002669244551	0
