# Supplementary material for: Associations Between Traumatic Stress, Brain Volumes and Post-traumatic Stress Disorder Symptoms in Children: Data from the ABCD Study
Source: Behav Genet. Author manuscript; Available in PMC 2022 Mar 1. (PMC8860798; doi:10.1007/s10519-021-10092-6)
Supplement: suppInfo1b [file NIHMS1776586-supplement-suppInfo1b.csv]

Variables of the Cortical Sets
smri_vol_cort.desikan_bankssts.lh
smri_vol_cort.desikan_bankssts.rh
smri_vol_cort.desikan_caudalanteriorcingulate.lh
smri_vol_cort.desikan_caudalanteriorcingulate.rh
smri_vol_cort.desikan_caudalmiddlefrontal.lh
smri_vol_cort.desikan_caudalmiddlefrontal.rh
smri_vol_cort.desikan_cuneus.lh
smri_vol_cort.desikan_cuneus.rh
smri_vol_cort.desikan_entorhinal.lh
smri_vol_cort.desikan_entorhinal.rh
smri_vol_cort.desikan_frontalpole.lh
smri_vol_cort.desikan_frontalpole.rh
smri_vol_cort.desikan_fusiform.lh
smri_vol_cort.desikan_fusiform.rh
smri_vol_cort.desikan_inferiorparietal.lh
smri_vol_cort.desikan_inferiorparietal.rh
smri_vol_cort.desikan_inferiortemporal.lh
smri_vol_cort.desikan_inferiortemporal.rh
smri_vol_cort.desikan_insula.lh
smri_vol_cort.desikan_insula.rh
smri_vol_cort.desikan_isthmuscingulate.lh
smri_vol_cort.desikan_isthmuscingulate.rh
smri_vol_cort.desikan_lateraloccipital.lh
smri_vol_cort.desikan_lateraloccipital.rh
smri_vol_cort.desikan_lateralorbitofrontal.lh
smri_vol_cort.desikan_lateralorbitofrontal.rh
smri_vol_cort.desikan_lingual.lh
smri_vol_cort.desikan_lingual.rh
smri_vol_cort.desikan_medialorbitofrontal.lh
smri_vol_cort.desikan_medialorbitofrontal.rh
smri_vol_cort.desikan_middletemporal.lh
smri_vol_cort.desikan_middletemporal.rh
smri_vol_cort.desikan_paracentral.lh
smri_vol_cort.desikan_paracentral.rh
smri_vol_cort.desikan_parahippocampal.lh
smri_vol_cort.desikan_parahippocampal.rh
smri_vol_cort.desikan_parsopercularis.lh
smri_vol_cort.desikan_parsopercularis.rh
smri_vol_cort.desikan_parsorbitalis.lh
smri_vol_cort.desikan_parsorbitalis.rh
smri_vol_cort.desikan_parstriangularis.lh
smri_vol_cort.desikan_parstriangularis.rh
smri_vol_cort.desikan_pericalcarine.lh
smri_vol_cort.desikan_pericalcarine.rh
smri_vol_cort.desikan_postcentral.lh
smri_vol_cort.desikan_postcentral.rh
smri_vol_cort.desikan_posteriorcingulate.lh
smri_vol_cort.desikan_posteriorcingulate.rh
smri_vol_cort.desikan_precentral.lh
smri_vol_cort.desikan_precentral.rh
smri_vol_cort.desikan_precuneus.lh
smri_vol_cort.desikan_precuneus.rh
smri_vol_cort.desikan_rostralanteriorcingulate.lh
smri_vol_cort.desikan_rostralanteriorcingulate.rh
smri_vol_cort.desikan_rostralmiddlefrontal.lh
smri_vol_cort.desikan_rostralmiddlefrontal.rh
smri_vol_cort.desikan_superiorfrontal.lh
smri_vol_cort.desikan_superiorfrontal.rh
smri_vol_cort.desikan_superiorparietal.lh
smri_vol_cort.desikan_superiorparietal.rh
smri_vol_cort.desikan_superiortemporal.lh
smri_vol_cort.desikan_superiortemporal.rh
smri_vol_cort.desikan_supramarginal.lh
smri_vol_cort.desikan_supramarginal.rh
smri_vol_cort.desikan_temporalpole.lh
smri_vol_cort.desikan_temporalpole.rh
smri_vol_cort.desikan_total
smri_vol_cort.desikan_total.lh
smri_vol_cort.desikan_total.rh
smri_vol_cort.desikan_transversetemporal.lh
smri_vol_cort.desikan_transversetemporal.rh
smri_vol_cort.destrieux_g.and.s.cingul.ant.lh
smri_vol_cort.destrieux_g.and.s.cingul.ant.rh
smri_vol_cort.destrieux_g.and.s.cingul.mid.ant.lh
smri_vol_cort.destrieux_g.and.s.cingul.mid.ant.rh
smri_vol_cort.destrieux_g.and.s.cingul.mid.post.lh
smri_vol_cort.destrieux_g.and.s.cingul.mid.post.rh
smri_vol_cort.destrieux_g.and.s.frontomargin.lh
smri_vol_cort.destrieux_g.and.s.frontomargin.rh
smri_vol_cort.destrieux_g.and.s.occipital.inf.lh
smri_vol_cort.destrieux_g.and.s.occipital.inf.rh
smri_vol_cort.destrieux_g.and.s.paracentral.lh
smri_vol_cort.destrieux_g.and.s.paracentral.rh
smri_vol_cort.destrieux_g.and.s.subcentral.lh
smri_vol_cort.destrieux_g.and.s.subcentral.rh
smri_vol_cort.destrieux_g.and.s.transv.frontopol.lh
smri_vol_cort.destrieux_g.and.s.transv.frontopol.rh
smri_vol_cort.destrieux_g.cingul.post.dorsal.lh
smri_vol_cort.destrieux_g.cingul.post.dorsal.rh
smri_vol_cort.destrieux_g.cingul.post.ventral.lh
smri_vol_cort.destrieux_g.cingul.post.ventral.rh
smri_vol_cort.destrieux_g.cuneus.lh
smri_vol_cort.destrieux_g.cuneus.rh
smri_vol_cort.destrieux_g.front.inf.opercular.lh
smri_vol_cort.destrieux_g.front.inf.opercular.rh
smri_vol_cort.destrieux_g.front.inf.orbital.lh
smri_vol_cort.destrieux_g.front.inf.orbital.rh
smri_vol_cort.destrieux_g.front.inf.triangul.lh
smri_vol_cort.destrieux_g.front.inf.triangul.rh
smri_vol_cort.destrieux_g.front.middle.lh
smri_vol_cort.destrieux_g.front.middle.rh
smri_vol_cort.destrieux_g.front.sup.lh
smri_vol_cort.destrieux_g.front.sup.rh
smri_vol_cort.destrieux_g.ins.lg.and.s.cent.ins.lh
smri_vol_cort.destrieux_g.ins.lg.and.s.cent.ins.rh
smri_vol_cort.destrieux_g.insular.short.lh
smri_vol_cort.destrieux_g.insular.short.rh
smri_vol_cort.destrieux_g.oc.temp.lat.fusifor.lh
smri_vol_cort.destrieux_g.oc.temp.lat.fusifor.rh
smri_vol_cort.destrieux_g.oc.temp.med.lingual.lh
smri_vol_cort.destrieux_g.oc.temp.med.lingual.rh
smri_vol_cort.destrieux_g.oc.temp.med.parahip.lh
smri_vol_cort.destrieux_g.oc.temp.med.parahip.rh
smri_vol_cort.destrieux_g.occipital.middle.lh
smri_vol_cort.destrieux_g.occipital.middle.rh
smri_vol_cort.destrieux_g.occipital.sup.lh
smri_vol_cort.destrieux_g.occipital.sup.rh
smri_vol_cort.destrieux_g.orbital.lh
smri_vol_cort.destrieux_g.orbital.rh
smri_vol_cort.destrieux_g.pariet.inf.angular.lh
smri_vol_cort.destrieux_g.pariet.inf.angular.rh
smri_vol_cort.destrieux_g.pariet.inf.supramar.lh
smri_vol_cort.destrieux_g.pariet.inf.supramar.rh
smri_vol_cort.destrieux_g.parietal.sup.lh
smri_vol_cort.destrieux_g.parietal.sup.rh
smri_vol_cort.destrieux_g.postcentral.lh
smri_vol_cort.destrieux_g.postcentral.rh
smri_vol_cort.destrieux_g.precentral.lh
smri_vol_cort.destrieux_g.precentral.rh
smri_vol_cort.destrieux_g.precuneus.lh
smri_vol_cort.destrieux_g.precuneus.rh
smri_vol_cort.destrieux_g.rectus.lh
smri_vol_cort.destrieux_g.rectus.rh
smri_vol_cort.destrieux_g.subcallosal.lh
smri_vol_cort.destrieux_g.subcallosal.rh
smri_vol_cort.destrieux_g.temp.sup.g.t.transv.lh
smri_vol_cort.destrieux_g.temp.sup.g.t.transv.rh
smri_vol_cort.destrieux_g.temp.sup.lateral.lh
smri_vol_cort.destrieux_g.temp.sup.lateral.rh
smri_vol_cort.destrieux_g.temp.sup.plan.polar.lh
smri_vol_cort.destrieux_g.temp.sup.plan.polar.rh
smri_vol_cort.destrieux_g.temp.sup.plan.tempo.lh
smri_vol_cort.destrieux_g.temp.sup.plan.tempo.rh
smri_vol_cort.destrieux_g.temporal.inf.lh
smri_vol_cort.destrieux_g.temporal.inf.rh
smri_vol_cort.destrieux_g.temporal.middle.lh
smri_vol_cort.destrieux_g.temporal.middle.rh
smri_vol_cort.destrieux_lat.fis.ant.horizont.lh
smri_vol_cort.destrieux_lat.fis.ant.horizont.rh
smri_vol_cort.destrieux_lat.fis.ant.vertical.lh
smri_vol_cort.destrieux_lat.fis.ant.vertical.rh
smri_vol_cort.destrieux_lat.fis.post.lh
smri_vol_cort.destrieux_lat.fis.post.rh
smri_vol_cort.destrieux_pole.occipital.lh
smri_vol_cort.destrieux_pole.occipital.rh
smri_vol_cort.destrieux_pole.temporal.lh
smri_vol_cort.destrieux_pole.temporal.rh
smri_vol_cort.destrieux_s.calcarine.lh
smri_vol_cort.destrieux_s.calcarine.rh
smri_vol_cort.destrieux_s.central.lh
smri_vol_cort.destrieux_s.central.rh
smri_vol_cort.destrieux_s.cingul.marginalis.lh
smri_vol_cort.destrieux_s.cingul.marginalis.rh
smri_vol_cort.destrieux_s.circular.insula.ant.lh
smri_vol_cort.destrieux_s.circular.insula.ant.rh
smri_vol_cort.destrieux_s.circular.insula.inf.lh
smri_vol_cort.destrieux_s.circular.insula.inf.rh
smri_vol_cort.destrieux_s.circular.insula.sup.lh
smri_vol_cort.destrieux_s.circular.insula.sup.rh
smri_vol_cort.destrieux_s.collat.transv.ant.lh
smri_vol_cort.destrieux_s.collat.transv.ant.rh
smri_vol_cort.destrieux_s.collat.transv.post.lh
smri_vol_cort.destrieux_s.collat.transv.post.rh
smri_vol_cort.destrieux_s.front.inf.lh
smri_vol_cort.destrieux_s.front.inf.rh
smri_vol_cort.destrieux_s.front.middle.lh
smri_vol_cort.destrieux_s.front.middle.rh
smri_vol_cort.destrieux_s.front.sup.lh
smri_vol_cort.destrieux_s.front.sup.rh
smri_vol_cort.destrieux_s.interm.prim.jensen.lh
smri_vol_cort.destrieux_s.interm.prim.jensen.rh
smri_vol_cort.destrieux_s.intrapariet.and.p.trans.lh
smri_vol_cort.destrieux_s.intrapariet.and.p.trans.rh
smri_vol_cort.destrieux_s.oc.middle.and.lunatus.lh
smri_vol_cort.destrieux_s.oc.middle.and.lunatus.rh
smri_vol_cort.destrieux_s.oc.sup.and.transversal.lh
smri_vol_cort.destrieux_s.oc.sup.and.transversal.rh
smri_vol_cort.destrieux_s.oc.temp.lat.lh
smri_vol_cort.destrieux_s.oc.temp.lat.rh
smri_vol_cort.destrieux_s.oc.temp.med.and.lingual.lh
smri_vol_cort.destrieux_s.oc.temp.med.and.lingual.rh
smri_vol_cort.destrieux_s.occipital.ant.lh
smri_vol_cort.destrieux_s.occipital.ant.rh
smri_vol_cort.destrieux_s.orbital.h.shaped.lh
smri_vol_cort.destrieux_s.orbital.h.shaped.rh
smri_vol_cort.destrieux_s.orbital.lateral.lh
smri_vol_cort.destrieux_s.orbital.lateral.rh
smri_vol_cort.destrieux_s.orbital.med.olfact.lh
smri_vol_cort.destrieux_s.orbital.med.olfact.rh
smri_vol_cort.destrieux_s.parieto.occipital.lh
smri_vol_cort.destrieux_s.parieto.occipital.rh
smri_vol_cort.destrieux_s.pericallosal.lh
smri_vol_cort.destrieux_s.pericallosal.rh
smri_vol_cort.destrieux_s.postcentral.lh
smri_vol_cort.destrieux_s.postcentral.rh
smri_vol_cort.destrieux_s.precentral.inf.part.lh
smri_vol_cort.destrieux_s.precentral.inf.part.rh
smri_vol_cort.destrieux_s.precentral.sup.part.lh
smri_vol_cort.destrieux_s.precentral.sup.part.rh
smri_vol_cort.destrieux_s.suborbital.lh
smri_vol_cort.destrieux_s.suborbital.rh
smri_vol_cort.destrieux_s.subparietal.lh
smri_vol_cort.destrieux_s.subparietal.rh
smri_vol_cort.destrieux_s.temporal.inf.lh
smri_vol_cort.destrieux_s.temporal.inf.rh
smri_vol_cort.destrieux_s.temporal.sup.lh
smri_vol_cort.destrieux_s.temporal.sup.rh
smri_vol_cort.destrieux_s.temporal.transverse.lh
smri_vol_cort.destrieux_s.temporal.transverse.rh
smri_vol_cort.destrieux_total
smri_vol_cort.destrieux_total.lh
smri_vol_cort.destrieux_total.rh
smri_vol_cort.fuzzy12_anteromedialtemporal.lh
smri_vol_cort.fuzzy12_anteromedialtemporal.rh
smri_vol_cort.fuzzy12_central.lh
smri_vol_cort.fuzzy12_central.rh
smri_vol_cort.fuzzy12_dorsolateralprefrontal.lh
smri_vol_cort.fuzzy12_dorsolateralprefrontal.rh
smri_vol_cort.fuzzy12_dorsomedialfrontal.lh
smri_vol_cort.fuzzy12_dorsomedialfrontal.rh
smri_vol_cort.fuzzy12_inferiorparietal.lh
smri_vol_cort.fuzzy12_inferiorparietal.rh
smri_vol_cort.fuzzy12_occipital.lh
smri_vol_cort.fuzzy12_occipital.rh
smri_vol_cort.fuzzy12_orbitofrontal.lh
smri_vol_cort.fuzzy12_orbitofrontal.rh
smri_vol_cort.fuzzy12_parsopercularis.lh
smri_vol_cort.fuzzy12_parsopercularis.rh
smri_vol_cort.fuzzy12_posterolateraltemporal.lh
smri_vol_cort.fuzzy12_posterolateraltemporal.rh
smri_vol_cort.fuzzy12_precuneus.lh
smri_vol_cort.fuzzy12_precuneus.rh
smri_vol_cort.fuzzy12_superiorparietal.lh
smri_vol_cort.fuzzy12_superiorparietal.rh
smri_vol_cort.fuzzy12_superiortemporal.lh
smri_vol_cort.fuzzy12_superiortemporal.rh
smri_vol_cort.fuzzy2_frontal.lh
smri_vol_cort.fuzzy2_frontal.rh
smri_vol_cort.fuzzy2_posterior.lh
smri_vol_cort.fuzzy2_posterior.rh
smri_vol_cort.fuzzy4_frontal.lh
smri_vol_cort.fuzzy4_frontal.rh
smri_vol_cort.fuzzy4_occipital.lh
smri_vol_cort.fuzzy4_occipital.rh
smri_vol_cort.fuzzy4_parietal.lh
smri_vol_cort.fuzzy4_parietal.rh
smri_vol_cort.fuzzy4_temporal.lh
smri_vol_cort.fuzzy4_temporal.rh
