# Supplementary material for: Associations Between Traumatic Stress, Brain Volumes and Post-traumatic Stress Disorder Symptoms in Children: Data from the ABCD Study
Source: Behav Genet. Author manuscript; Available in PMC 2022 Mar 1. (PMC8860798; doi:10.1007/s10519-021-10092-6)
Supplement: suppInfo1a [file NIHMS1776586-supplement-suppInfo1a.csv]

Variables of the Subcortical Set
smri_vol_subcort.aseg_3rd.ventricle
smri_vol_subcort.aseg_4th.ventricle
smri_vol_subcort.aseg_accumbens.area.lh
smri_vol_subcort.aseg_accumbens.area.rh
smri_vol_subcort.aseg_allventricles
smri_vol_subcort.aseg_amygdala.lh
smri_vol_subcort.aseg_amygdala.rh
smri_vol_subcort.aseg_brain.stem
smri_vol_subcort.aseg_caudate.lh
smri_vol_subcort.aseg_caudate.rh
smri_vol_subcort.aseg_cc.anterior
smri_vol_subcort.aseg_cc.central
smri_vol_subcort.aseg_cc.mid.anterior
smri_vol_subcort.aseg_cc.mid.posterior
smri_vol_subcort.aseg_cc.posterior
smri_vol_subcort.aseg_cerebellum.cortex.lh
smri_vol_subcort.aseg_cerebellum.cortex.rh
smri_vol_subcort.aseg_cerebellum.white.matter.lh
smri_vol_subcort.aseg_cerebellum.white.matter.rh
smri_vol_subcort.aseg_cerebral.white.matter.lh
smri_vol_subcort.aseg_cerebral.white.matter.rh
smri_vol_subcort.aseg_csf
smri_vol_subcort.aseg_hippocampus.lh
smri_vol_subcort.aseg_hippocampus.rh
smri_vol_subcort.aseg_inf.lat.vent.lh
smri_vol_subcort.aseg_inf.lat.vent.rh
smri_vol_subcort.aseg_intracranialvolume
smri_vol_subcort.aseg_lateral.ventricle.lh
smri_vol_subcort.aseg_lateral.ventricle.rh
smri_vol_subcort.aseg_latventricles
smri_vol_subcort.aseg_pallidum.lh
smri_vol_subcort.aseg_pallidum.rh
smri_vol_subcort.aseg_putamen.lh
smri_vol_subcort.aseg_putamen.rh
smri_vol_subcort.aseg_subcorticalgrayvolume
smri_vol_subcort.aseg_supratentorialvolume
smri_vol_subcort.aseg_thalamus.proper.lh
smri_vol_subcort.aseg_thalamus.proper.rh
smri_vol_subcort.aseg_ventraldc.lh
smri_vol_subcort.aseg_ventraldc.rh
smri_vol_subcort.aseg_wholebrain
smri_vol_subcort.aseg_wm.hypointensities
