# Supplementary material for: Associations Between Traumatic Stress, Brain Volumes and Post-traumatic Stress Disorder Symptoms in Children: Data from the ABCD Study
Source: Behav Genet. Author manuscript; Available in PMC 2022 Mar 1. (PMC8860798; doi:10.1007/s10519-021-10092-6)
Supplement: suppInfo1d [file NIHMS1776586-supplement-suppInfo1d.csv]

variableName	mean	sd	skew	kurtosis	D	p
rsmri_vol_cort.desikan_bankssts.lh	-0.0128991307375241	0.964284425875495	0.125963671918825	-0.042210509872874	0.0105066582725003	0.176320058808312
rsmri_vol_cort.desikan_bankssts.rh	-0.00975607246431441	0.970821915431429	0.140089226453902	-0.0659016064827855	0.0163629829745141	0.00552264711457173
rsmri_vol_cort.desikan_caudalanteriorcingulate.lh	-0.0276981212188299	0.953422763439543	0.47248763097638	0.0272015342036864	0.0450967108857947	0
rsmri_vol_cort.desikan_caudalanteriorcingulate.rh	-0.0135556876883191	0.974286610221007	0.181734781241222	-0.129586359760871	0.016211867740285	0.00610937189823801
rsmri_vol_cort.desikan_caudalmiddlefrontal.lh	-0.000584848863623299	0.981477029691522	-0.0288159270395304	-0.139867688622723	0.0062501197898841	0.782342699834057
rsmri_vol_cort.desikan_caudalmiddlefrontal.rh	0.0036690566312603	0.975113892713913	0.0196607387260547	-0.0779871675121213	0.0095999205374111	0.262106579730347
rsmri_vol_cort.desikan_cuneus.lh	0.00782121831902125	0.942361422353883	0.157080100421551	0.0776070545183267	0.0186018843454672	0.00101113981034873
rsmri_vol_cort.desikan_cuneus.rh	0.0503507693208547	0.895292555857119	-0.163083688448527	0.584867914151367	0.0230951019959728	0.0000179638186785791
rsmri_vol_cort.desikan_entorhinal.lh	-0.0394439007191665	0.917360348214747	0.356551422806248	0.220806951480187	0.0314056647745191	0.000000000838607849829032
rsmri_vol_cort.desikan_entorhinal.rh	-0.0370221798597793	0.924825554938483	0.398165097341284	0.254913999920011	0.0328983696380665	0.000000000100794150803551
rsmri_vol_cort.desikan_frontalpole.lh	-0.0182069984289707	0.961292629559463	0.12371290659045	-0.0466105082358892	0.0122557863026431	0.0735864531843773
rsmri_vol_cort.desikan_frontalpole.rh	-0.0114616183946248	0.966920606488475	0.192433541184755	-0.0576934791358692	0.0173156335827395	0.00271942146371673
rsmri_vol_cort.desikan_fusiform.lh	-0.00762330779024933	0.976272476763876	0.1276250262194	-0.0707915219358348	0.0144808231455487	0.019705898949125
rsmri_vol_cort.desikan_fusiform.rh	-0.00363902567232053	0.971321718083621	0.0923996595341219	-0.0774313399525073	0.013354460070808	0.0394862593797727
rsmri_vol_cort.desikan_inferiorparietal.lh	0.00075383238873562	0.987532794846779	0.00224264185599264	-0.120811421593364	0.00619741822697227	0.790333869832318
rsmri_vol_cort.desikan_inferiorparietal.rh	-0.000756585902323682	0.980022195816654	-0.0125008515412887	-0.0763853165281376	0.00713979743198762	0.627936907782911
rsmri_vol_cort.desikan_inferiortemporal.lh	0.00112196695363329	0.976256507479886	0.0261914210472315	-0.161907031942131	0.00779772742074732	0.514473468221535
rsmri_vol_cort.desikan_inferiortemporal.rh	0.00689238100812198	0.985010950723812	-0.0346148307088136	-0.133222711089968	0.00571869049672402	0.863416820321037
rsmri_vol_cort.desikan_insula.lh	-0.026048778409101	0.933857746197584	0.22409930738261	0.178592084779168	0.0216646262373501	0.0000674230157929889
rsmri_vol_cort.desikan_insula.rh	-0.0131000411734896	0.966038180377949	0.143191662838738	-0.0211492900902441	0.0152725100470658	0.0118265246673838
rsmri_vol_cort.desikan_isthmuscingulate.lh	-0.0247416840045022	0.935091813962468	0.285436868975662	0.149296767988123	0.025604729718425	0.00000111079697928673
rsmri_vol_cort.desikan_isthmuscingulate.rh	-0.0377726728373153	0.920614962104862	0.359175060470095	0.203347820968976	0.0302269829265265	0.00000000409127431932887
rsmri_vol_cort.desikan_lateraloccipital.lh	-0.00652506788301866	0.984930226964835	0.102347623320391	-0.177060748393479	0.0141725546569332	0.0237668913289687
rsmri_vol_cort.desikan_lateraloccipital.rh	-0.0087565939794947	0.976403493417797	0.0499974763141424	-0.131552406719592	0.00820796298701862	0.447984472266683
rsmri_vol_cort.desikan_lateralorbitofrontal.lh	-0.0040996118965015	0.975549621574338	0.0978599869624609	-0.0875966439736549	0.0116650119525519	0.0996847537906616
rsmri_vol_cort.desikan_lateralorbitofrontal.rh	-0.00968856021420556	0.969266303087817	0.142656583126722	-0.0605730334411554	0.0129659088780262	0.0494527157736498
rsmri_vol_cort.desikan_lingual.lh	-0.00898864950386301	0.969835909608842	0.108216110793779	-0.043446126816677	0.0106674918088859	0.163173107534315
rsmri_vol_cort.desikan_lingual.rh	-0.00860060163083736	0.973059225362033	0.0606596961743464	-0.090424499922753	0.011696235767818	0.0982836814032363
rsmri_vol_cort.desikan_medialorbitofrontal.lh	-0.00535580766559383	0.971251534177798	0.0568372670318756	-0.15543612753505	0.00897155476499589	0.33820401016938
rsmri_vol_cort.desikan_medialorbitofrontal.rh	0.00364674810300161	0.979794284381337	0.00357611641854151	-0.1298940622297	0.00416802549680054	0.990867930834784
rsmri_vol_cort.desikan_middletemporal.lh	0.00562828983915198	0.97681408051341	-0.0060131138197855	-0.157698002996855	0.00522154108888406	0.92477363426621
rsmri_vol_cort.desikan_middletemporal.rh	0.00126187183874067	0.982583167249518	-0.0352181608738766	-0.166918925657111	0.00605912155125365	0.812857574422456
rsmri_vol_cort.desikan_paracentral.lh	-0.0349745135266305	0.932551987805796	0.333509476466575	0.124149259531614	0.0284574490468066	0.0000000391201564475807
rsmri_vol_cort.desikan_paracentral.rh	-0.0378657337210894	0.926790106001237	0.420867183402831	0.131592650257924	0.0368619621974057	0.000000000000235256258918071
rsmri_vol_cort.desikan_parahippocampal.lh	-0.0401373907812252	0.862806782761759	0.367332110984909	0.230208787974384	0.0320831388160519	0.000000000306202618816087
rsmri_vol_cort.desikan_parahippocampal.rh	-0.0339872228682781	0.829815765100369	0.271569443492973	0.200857244134233	0.0226552378379954	0.0000248239647611115
rsmri_vol_cort.desikan_parsopercularis.lh	-0.0170409139878963	0.967913272296704	0.227346472512599	-0.0383902203444957	0.0207791678738814	0.000149462139002465
rsmri_vol_cort.desikan_parsopercularis.rh	-0.0197699805887139	0.965987973282838	0.313525149754993	-0.113973505294372	0.0282477632544859	0.0000000477037459534202
rsmri_vol_cort.desikan_parsorbitalis.lh	-0.00729068643233775	0.976110110176366	0.0664255605248489	-0.10882351521169	0.0100359825301397	0.217181579893007
rsmri_vol_cort.desikan_parsorbitalis.rh	-0.00836810178166038	0.977295561595973	0.106466417705023	-0.0939085285474963	0.0100059944234563	0.219933187441386
rsmri_vol_cort.desikan_parstriangularis.lh	-0.00805050580407339	0.98452831134551	0.14937243711719	-0.0768855353448186	0.0131126380900772	0.04500775594513
rsmri_vol_cort.desikan_parstriangularis.rh	-0.00900147517745943	0.982755524870173	0.102006875570994	-0.188384404108076	0.0130837360190793	0.0458600880746581
rsmri_vol_cort.desikan_pericalcarine.lh	-0.00776137492611893	0.981442061766074	0.158308696573795	-0.149924974516181	0.0165414694812812	0.00479239131494003
rsmri_vol_cort.desikan_pericalcarine.rh	-0.00649434543166165	0.974977557591713	0.122494067187404	-0.127536782569403	0.0131328197879714	0.0447618447509758
rsmri_vol_cort.desikan_postcentral.lh	-0.0260913573236389	0.950000970061379	0.276862678541101	0.0567935404337696	0.0230370045426221	0.0000174565370564261
rsmri_vol_cort.desikan_postcentral.rh	-0.019843075679695	0.956404036379846	0.276786112052425	0.0625170219946054	0.0281160486821141	0.0000000572414966537593
rsmri_vol_cort.desikan_posteriorcingulate.lh	-0.0239171262392379	0.945804012697285	0.241733981606956	0.0267605196963943	0.0232692657984168	0.0000136078058545763
rsmri_vol_cort.desikan_posteriorcingulate.rh	-0.0239393765121671	0.94062750561998	0.2176465850224	0.124819084460143	0.0217548747696472	0.0000616932107441182
rsmri_vol_cort.desikan_precentral.lh	-0.0239995009472881	0.934464821986417	0.201595134192276	0.0361523593158393	0.0217142346616054	0.0000638303241307092
rsmri_vol_cort.desikan_precentral.rh	-0.0300440625808978	0.930654200701502	0.215755193559697	0.0330388854619619	0.0210255109516814	0.000122790514868854
rsmri_vol_cort.desikan_precuneus.lh	0.00755315082879227	0.960782142186279	-0.084315320498936	0.0751298757536083	0.0117037453672581	0.0985497807997743
rsmri_vol_cort.desikan_precuneus.rh	0.00557949999050673	0.968449278137965	-0.0243710821068488	0.0543734396394999	0.00932574975050137	0.294199617788453
rsmri_vol_cort.desikan_rostralanteriorcingulate.lh	-0.00265589583486037	0.982626412591345	0.0310040749089634	-0.105797508413536	0.00713153709570966	0.628939609680156
rsmri_vol_cort.desikan_rostralanteriorcingulate.rh	-0.00746696807386966	0.981359989388863	0.0702635339777166	-0.131054815900139	0.00875012822452243	0.36724520864719
rsmri_vol_cort.desikan_rostralmiddlefrontal.lh	-0.0121509310759213	0.975279694741348	0.121121948875898	-0.137855893960224	0.0146632704285088	0.0175274535497666
rsmri_vol_cort.desikan_rostralmiddlefrontal.rh	-0.00304314102247592	0.986356702806809	0.0579695484173545	-0.201026085019798	0.0100731014837133	0.212790485452636
rsmri_vol_cort.desikan_superiorfrontal.lh	-0.00463240224120791	0.97988304411858	0.0569498889304312	-0.0665285784192027	0.0105242426173978	0.173815351570337
rsmri_vol_cort.desikan_superiorfrontal.rh	-0.00511125193767351	0.985379319895485	0.0656795746032436	-0.0933220236778389	0.0105751750856793	0.169487632197155
rsmri_vol_cort.desikan_superiorparietal.lh	0.00848632200675434	0.967002926845437	0.0264020735764465	0.0105366650627006	0.00778928178353495	0.516832545890425
rsmri_vol_cort.desikan_superiorparietal.rh	0.00293920638862465	0.9717791067681	-0.055024329288952	-0.00070642602691029	0.00917142985422359	0.312790979879259
rsmri_vol_cort.desikan_superiortemporal.lh	-0.00072075809348638	0.970790169300871	0.0311268072357652	-0.00302848914396403	0.00924480312365143	0.30342079453422
rsmri_vol_cort.desikan_superiortemporal.rh	-0.00952845492145886	0.973688642018606	0.0964217020687816	-0.0476336956034884	0.0126978792105779	0.057423812183051
rsmri_vol_cort.desikan_supramarginal.lh	-0.00617579838943052	0.974162975442305	0.150856728337651	-0.10210791690485	0.0162448924329064	0.00597622839955125
rsmri_vol_cort.desikan_supramarginal.rh	-0.00697608660873717	0.981857683507698	0.0918737542233023	-0.192616374406474	0.0144365468086566	0.020185377715854
rsmri_vol_cort.desikan_temporalpole.lh	0.00348863673250572	0.97280829244918	0.0414837550263229	-0.112110898545809	0.00447934545022	0.979945341297237
rsmri_vol_cort.desikan_temporalpole.rh	-0.00173977291581619	0.966145564195507	0.0859591551459919	-0.00247138986587636	0.0125030951715783	0.0641182468917993
rsmri_vol_cort.desikan_total	-0.00387592039614889	0.971383539592646	0.0800572148095255	-0.139187749320235	0.0109094712464024	0.145648939741763
rsmri_vol_cort.desikan_total.lh	0.00675494472307136	0.953825120259311	-0.0175920932584495	-0.0192380362700129	0.00988769299740921	0.232084179444624
rsmri_vol_cort.desikan_total.rh	-0.00675494472307136	0.953825120259311	0.017592093258459	-0.0192380362699907	0.00988769299741384	0.232084179444158
rsmri_vol_cort.desikan_transversetemporal.lh	-0.0105547471290824	0.968004335443469	0.208232052525652	-0.095355592432905	0.0235825338805077	0.00000957550535307661
rsmri_vol_cort.desikan_transversetemporal.rh	-0.0181672242672735	0.967919217245518	0.288969957248093	-0.0283175557053719	0.0285586112373213	0.0000000321392032986978
rsmri_vol_cort.destrieux_g.and.s.cingul.ant.lh	-0.013654371890488	0.970502144254935	0.15488227078363	-0.0324315212434119	0.0169705422020443	0.00353261292713491
rsmri_vol_cort.destrieux_g.and.s.cingul.ant.rh	-0.0107754400241472	0.974981722178789	0.149943857873106	-0.0863660113261413	0.0136236964103942	0.0335158115769584
rsmri_vol_cort.destrieux_g.and.s.cingul.mid.ant.lh	-0.0224229579589997	0.959850726887668	0.343097618771638	-0.00584609640488143	0.0314913197706202	0.000000000680320910717569
rsmri_vol_cort.destrieux_g.and.s.cingul.mid.ant.rh	-0.016272995466504	0.967179235412234	0.229706743625963	-0.0208090736517437	0.0201616763411455	0.000260487675597165
rsmri_vol_cort.destrieux_g.and.s.cingul.mid.post.lh	-0.0381118558538956	0.928217837149679	0.288628469761597	0.157414085825309	0.0267517022894442	0.000000310848543461084
rsmri_vol_cort.destrieux_g.and.s.cingul.mid.post.rh	-0.0306780118365131	0.938061561768213	0.32433387199343	0.171039675645655	0.0288898350936397	0.0000000224540449567101
rsmri_vol_cort.destrieux_g.and.s.frontomargin.lh	-0.0105533169798523	0.972314438695255	0.0998678462959723	-0.120616468477902	0.0112445847032367	0.123431293236874
rsmri_vol_cort.destrieux_g.and.s.frontomargin.rh	-0.0136187363411314	0.967790421288237	0.177272232050902	-0.0792387196211517	0.01770066503641	0.00202993651346683
rsmri_vol_cort.destrieux_g.and.s.occipital.inf.lh	-0.0118574820543749	0.978278854760004	0.213602782116851	-0.191014249036744	0.0213983580228164	0.0000827523486582882
rsmri_vol_cort.destrieux_g.and.s.occipital.inf.rh	-0.00713480449707063	0.982705125259255	0.204151368353268	-0.133265056444198	0.0187787758600764	0.000839572065039929
rsmri_vol_cort.destrieux_g.and.s.paracentral.lh	-0.0287286517448227	0.943908137133164	0.36306858988503	0.118700747835129	0.0318905372379909	0.00000000040132697165518
rsmri_vol_cort.destrieux_g.and.s.paracentral.rh	-0.0460780525271457	0.905056116553725	0.501943543112121	0.273902827625206	0.0455794682726474	0
rsmri_vol_cort.destrieux_g.and.s.subcentral.lh	-0.0216534997641327	0.962753558821557	0.265545531259397	-0.00431450103495212	0.0276745687765882	0.0000000974430858224906
rsmri_vol_cort.destrieux_g.and.s.subcentral.rh	-0.0139864923793215	0.973499869659057	0.20917892016669	-0.119176114826558	0.0200244963695087	0.000291505338093301
rsmri_vol_cort.destrieux_g.and.s.transv.frontopol.lh	-0.021394477564944	0.963283216569736	0.209850317139422	0.0394976023395746	0.0208229724745671	0.000144963104535378
rsmri_vol_cort.destrieux_g.and.s.transv.frontopol.rh	-0.0175968091189561	0.962327115314344	0.266162227095609	0.00979885258375379	0.0286968902022042	0.0000000270452891193429
rsmri_vol_cort.destrieux_g.cingul.post.dorsal.lh	-0.0176823915412025	0.959896781463341	0.235157674395664	0.0349427045052955	0.023059853215653	0.000016787635074067
rsmri_vol_cort.destrieux_g.cingul.post.dorsal.rh	-0.00802861331109378	0.97160655784951	0.0818526170851774	-0.0195493493777006	0.0109086890998401	0.145495912839036
rsmri_vol_cort.destrieux_g.cingul.post.ventral.lh	-0.0266486941071043	0.812668329248036	0.3637183013941	0.230795516475264	0.0334111786200036	0.0000000000410202982692454
rsmri_vol_cort.destrieux_g.cingul.post.ventral.rh	-0.0103401695980807	0.940615256092636	0.13146599105137	-0.145061395817871	0.0141174776486753	0.0245493434115059
rsmri_vol_cort.destrieux_g.cuneus.lh	0.00105243228969872	0.957935571077269	0.171560082165086	0.0276229815844911	0.0185480247498758	0.00104134825651581
rsmri_vol_cort.destrieux_g.cuneus.rh	0.0342601187172446	0.918204383999225	-0.0504161854620129	0.356316079661673	0.0165025559840576	0.00521472390292876
rsmri_vol_cort.destrieux_g.front.inf.opercular.lh	-0.0180496902840294	0.964112742960721	0.231917550095088	-0.00463411322234331	0.0272218538955231	0.000000166295739845168
rsmri_vol_cort.destrieux_g.front.inf.opercular.rh	-0.0230197334532547	0.957066109281573	0.298613487888842	-0.0232074554217259	0.0277040329363724	0.0000000948795025879079
rsmri_vol_cort.destrieux_g.front.inf.orbital.lh	-0.0103847601549084	0.97280093906613	0.148089341861491	-0.0987287691479057	0.0150916024582204	0.0132786877592279
rsmri_vol_cort.destrieux_g.front.inf.orbital.rh	-0.0161160159566195	0.968843205539049	0.267104643586238	-0.0106032188648957	0.0227659791869104	0.000022176338735358
rsmri_vol_cort.destrieux_g.front.inf.triangul.lh	-0.00774343550892541	0.982991423591431	0.108115592041699	-0.0994566788651801	0.0105612872504395	0.170776890581538
rsmri_vol_cort.destrieux_g.front.inf.triangul.rh	-0.00950267037920829	0.983196042028616	0.16071875365442	-0.215771223762852	0.0169547529071767	0.00352958112347335
rsmri_vol_cort.destrieux_g.front.middle.lh	-0.00172879525164915	0.982022526247689	-0.0234749008604944	-0.087190209400613	0.00664723562744968	0.714576347956177
rsmri_vol_cort.destrieux_g.front.middle.rh	0.000934567205770663	0.986530550602645	0.00573461193380847	-0.154655267275198	0.00514615504529415	0.931973268676543
rsmri_vol_cort.destrieux_g.front.sup.lh	-0.00434509639760182	0.97688647540302	0.0941849899328376	-0.0545137316736946	0.0143704828776673	0.0210853332992393
rsmri_vol_cort.destrieux_g.front.sup.rh	0.000544775408035476	0.977629940799891	0.103880307249317	-0.0584509862397695	0.013123003619645	0.04490830876491
rsmri_vol_cort.destrieux_g.ins.lg.and.s.cent.ins.lh	-0.0107405811786324	0.956978168724431	0.0791116761708383	-0.0459223734143874	0.00986931687648222	0.233620326255397
rsmri_vol_cort.destrieux_g.ins.lg.and.s.cent.ins.rh	-0.0119247896205023	0.967659424029682	0.12874547051906	0.030131837316187	0.0134252950243279	0.0377627051817423
rsmri_vol_cort.destrieux_g.insular.short.lh	-0.00205927997756804	0.971239576303316	0.0102260645857539	-0.0788110832949518	0.00669735294812079	0.706610040456879
rsmri_vol_cort.destrieux_g.insular.short.rh	-0.00294110087864892	0.973970820793601	0.0379420226934521	-0.125363453977582	0.0104599321206693	0.179445597044625
rsmri_vol_cort.destrieux_g.oc.temp.lat.fusifor.lh	-0.00531770624748706	0.982139333321696	0.105082480912621	-0.0769264698795968	0.0147994407709378	0.0159535720181173
rsmri_vol_cort.destrieux_g.oc.temp.lat.fusifor.rh	-0.00433061151133392	0.980431000267696	0.119025593713334	-0.161105631604953	0.0119321252398271	0.0867107342947974
rsmri_vol_cort.destrieux_g.oc.temp.med.lingual.lh	-0.00570175810052228	0.973755096682002	0.102461120056367	-0.0501443935622934	0.00825380261850074	0.44090778075357
rsmri_vol_cort.destrieux_g.oc.temp.med.lingual.rh	-0.00837958869951158	0.975083377951337	0.0425356853751426	-0.0515821490544064	0.0115276966976895	0.107014610256186
rsmri_vol_cort.destrieux_g.oc.temp.med.parahip.lh	-0.03655545979719	0.917798908329479	0.34280447963187	0.00474582136394464	0.0267439678942707	0.00000030789946370291
rsmri_vol_cort.destrieux_g.oc.temp.med.parahip.rh	-0.0224026119984455	0.943346992946865	0.0947168595751371	-0.176837748108795	0.0128084868052625	0.0539829582346675
rsmri_vol_cort.destrieux_g.occipital.middle.lh	-0.00914872153155048	0.976838783751734	0.106140015209249	-0.0400316013236668	0.0142393149791219	0.0229223548043694
rsmri_vol_cort.destrieux_g.occipital.middle.rh	-0.00736870293640519	0.977483703669099	0.11719602504897	-0.134830368407538	0.0142078370810933	0.0233981239005409
rsmri_vol_cort.destrieux_g.occipital.sup.lh	-0.00532675036153541	0.976100750571601	0.134817613747648	-0.141776465947509	0.0175517880484348	0.00225742480967539
rsmri_vol_cort.destrieux_g.occipital.sup.rh	-0.00601384177829715	0.972947705751855	0.0759167687415605	-0.0738035517445876	0.00963038803247359	0.258958942165972
rsmri_vol_cort.destrieux_g.orbital.lh	-0.00605629191734243	0.981683745396589	0.0855802188353448	-0.148304420624994	0.0118511228687114	0.0903187960099437
rsmri_vol_cort.destrieux_g.orbital.rh	-0.00523526037933283	0.987392236793133	0.132495359927196	-0.126003841507164	0.0161536898595024	0.00629876476867286
rsmri_vol_cort.destrieux_g.pariet.inf.angular.lh	-0.00298129457116041	0.98256043151912	0.0400524813484304	-0.158187008310563	0.00686867026779637	0.675587669695341
rsmri_vol_cort.destrieux_g.pariet.inf.angular.rh	0.0000112090560960231	0.985161948977423	-0.0227858028122999	-0.190447024247602	0.00721483290531779	0.61411351884486
rsmri_vol_cort.destrieux_g.pariet.inf.supramar.lh	-0.00688250087926306	0.976862291263139	0.147825114417917	-0.0913791830462851	0.0152866279716982	0.0116112589398297
rsmri_vol_cort.destrieux_g.pariet.inf.supramar.rh	-0.00646199288441121	0.982348546574383	0.128136426773601	-0.0880672189715277	0.0141196303025637	0.0246241850977157
rsmri_vol_cort.destrieux_g.parietal.sup.lh	0.0066898169765606	0.970844268783813	0.0230604442455456	0.0297462346598953	0.0104740604758733	0.178673456503629
rsmri_vol_cort.destrieux_g.parietal.sup.rh	0.0025391484295825	0.977476238753551	-0.019492930275733	-0.0091646260220184	0.00759783701162833	0.548065361198986
rsmri_vol_cort.destrieux_g.postcentral.lh	-0.0176054720090196	0.959679733616581	0.259522108182575	0.0168965290555789	0.0237041502320653	0.00000860865734531036
rsmri_vol_cort.destrieux_g.postcentral.rh	-0.0169543564182109	0.952396007832795	0.229988458023266	0.00315612943085952	0.0237455627218688	0.00000839470403046771
rsmri_vol_cort.destrieux_g.precentral.lh	-0.0043798641653966	0.956011389242878	0.0850600623260499	0.0161047500390126	0.0106760286081536	0.163448174913641
rsmri_vol_cort.destrieux_g.precentral.rh	-0.00208016760535291	0.960436146767679	0.0278564270080738	0.0532700375190318	0.00873099800557978	0.371850896194303
rsmri_vol_cort.destrieux_g.precuneus.lh	0.00489679237309557	0.977885199235806	-0.0197751139097201	-0.00689049405639564	0.00813626950612334	0.459207571926565
rsmri_vol_cort.destrieux_g.precuneus.rh	-0.00281823877073092	0.97342664077639	0.0301848420524324	0.0251922417625354	0.00798856118184068	0.483492846306379
rsmri_vol_cort.destrieux_g.rectus.lh	-0.0063284523046239	0.969288778436736	0.097343002730739	-0.0685404950647599	0.014116328168073	0.0249120220526121
rsmri_vol_cort.destrieux_g.rectus.rh	-0.00159614692281502	0.973652216702657	0.0573611455248013	-0.0435822481150279	0.00834085147246903	0.427647139290854
rsmri_vol_cort.destrieux_g.subcallosal.lh	-0.0410505586348423	0.928388726106041	0.526716188070965	0.264892944573042	0.0478276614907911	0
rsmri_vol_cort.destrieux_g.subcallosal.rh	-0.0158830057680706	0.958681491292448	0.137454661010072	0.125146096700272	0.0201666824564287	0.000262302876059106
rsmri_vol_cort.destrieux_g.temp.sup.g.t.transv.lh	-0.0167335570899528	0.967106306469612	0.288826875418086	-0.051006001809303	0.0259224565633963	0.000000751625987560622
rsmri_vol_cort.destrieux_g.temp.sup.g.t.transv.rh	-0.0221054596313922	0.960435030929692	0.391839968389425	0.0065148590225439	0.0365672579815304	0.000000000000342281758491936
rsmri_vol_cort.destrieux_g.temp.sup.lateral.lh	0.00166211329672048	0.979243165261383	0.0350707717445938	-0.0740318021014854	0.00741239835707231	0.579931101758243
rsmri_vol_cort.destrieux_g.temp.sup.lateral.rh	-0.0067517152147461	0.979854708867655	0.125136404414821	-0.094539208914787	0.0143935622249896	0.0207704098147364
rsmri_vol_cort.destrieux_g.temp.sup.plan.polar.lh	-0.00578523597082784	0.980728909706617	0.124998615560048	-0.0597554823506306	0.0120838732398389	0.0799257268672278
rsmri_vol_cort.destrieux_g.temp.sup.plan.polar.rh	-0.011209430584309	0.973487050992231	0.162759703483619	-0.0678402877624826	0.0189230776677969	0.000750551532457289
rsmri_vol_cort.destrieux_g.temp.sup.plan.tempo.lh	-0.0014898703873852	0.975712669331708	0.0872210450510217	-0.102232289993228	0.0125014224567619	0.0639570242848319
rsmri_vol_cort.destrieux_g.temp.sup.plan.tempo.rh	-0.0123448932500309	0.974620628578248	0.0727743636095518	-0.11186443587087	0.00888332243261459	0.349787516115249
rsmri_vol_cort.destrieux_g.temporal.inf.lh	0.00233456004659794	0.981375285569624	-0.0189971043779075	-0.212776704670847	0.00718964649915856	0.618902525861631
rsmri_vol_cort.destrieux_g.temporal.inf.rh	0.00409392359957006	0.983285392100666	-0.0827233910038596	-0.133415893015853	0.00845636518991594	0.409514603513869
rsmri_vol_cort.destrieux_g.temporal.middle.lh	0.00597812333417755	0.978231514497284	-0.0313223958320435	-0.0944770357580471	0.00691607337600264	0.667591187918202
rsmri_vol_cort.destrieux_g.temporal.middle.rh	0.00250680986447386	0.98078803927086	-0.0394283610516136	-0.138987513239124	0.00576904574018677	0.856504472195865
rsmri_vol_cort.destrieux_lat.fis.ant.horizont.lh	-0.0356384356339956	0.938734840839212	0.703186488006006	0.158117727243139	0.0739948398801463	0
rsmri_vol_cort.destrieux_lat.fis.ant.horizont.rh	-0.0161871107971357	0.973752325298928	0.468337244327435	-0.280546699837023	0.0568246951621823	0
rsmri_vol_cort.destrieux_lat.fis.ant.vertical.lh	-0.0141153246800435	0.973558666749179	0.167200233967451	-0.172750623307458	0.0142788790263164	0.0224049958860273
rsmri_vol_cort.destrieux_lat.fis.ant.vertical.rh	-0.0221919035339828	0.958960549109992	0.446676062248257	-0.0473587266313333	0.0437892192209596	0
rsmri_vol_cort.destrieux_lat.fis.post.lh	-0.0206137044932591	0.963187561155887	0.303502573971253	-0.0316911936804329	0.0294095916191965	0.000000011006239808431
rsmri_vol_cort.destrieux_lat.fis.post.rh	-0.0180608860507529	0.965260709027976	0.205712805236938	-0.0189527969403245	0.0177485885175401	0.00195423684730289
rsmri_vol_cort.destrieux_pole.occipital.lh	-0.0149242641026195	0.972752248406043	0.290067239141681	-0.0723694617405464	0.026586241736823	0.00000034696629624964
rsmri_vol_cort.destrieux_pole.occipital.rh	-0.0103019740414521	0.975478180458472	0.148239872220678	-0.0764288767862311	0.0122633026466844	0.0727399922536364
rsmri_vol_cort.destrieux_pole.temporal.lh	-0.00038596810339885	0.977094422380034	0.116654203756093	-0.0746572868779491	0.0151195710785775	0.0129744738997325
rsmri_vol_cort.destrieux_pole.temporal.rh	-0.00313101603800089	0.970817406514173	0.0763605636651937	-0.0667116166022064	0.0075019512171116	0.565388734417714
rsmri_vol_cort.destrieux_s.calcarine.lh	-0.00697342228800563	0.983265740249648	0.16737512760761	-0.131291402254706	0.0169260028446633	0.00360622466602156
rsmri_vol_cort.destrieux_s.calcarine.rh	-0.0110560951716579	0.978277209536793	0.206471035876827	-0.110666711510801	0.0217123380557218	0.0000614051763953016
rsmri_vol_cort.destrieux_s.central.lh	-0.0512061138566703	0.856721372912801	0.300590694542917	0.338811362685247	0.0246313166047212	0.00000342254035734513
rsmri_vol_cort.destrieux_s.central.rh	-0.0584555348162398	0.848393255157502	0.401295178486774	0.425165146094625	0.0309810449952507	0.00000000157735813299809
rsmri_vol_cort.destrieux_s.cingul.marginalis.lh	-0.0354589112996112	0.926342295885643	0.338024611124189	0.128982033456286	0.0296294023310342	0.00000000867566429807454
rsmri_vol_cort.destrieux_s.cingul.marginalis.rh	-0.0437416886026253	0.917709755348389	0.494309771270315	0.250050212146504	0.0406802205676783	0.000000000000000333066907387547
rsmri_vol_cort.destrieux_s.circular.insula.ant.lh	-0.0196670837499024	0.953014505089576	0.300375921337153	0.0440173558169583	0.0304939193857597	0.00000000258032106792427
rsmri_vol_cort.destrieux_s.circular.insula.ant.rh	-0.012791476979299	0.979130234471424	0.241084604996498	-0.0711159441097298	0.0230106424345666	0.0000170213697552324
rsmri_vol_cort.destrieux_s.circular.insula.inf.lh	-0.0187014268151814	0.960266767840353	0.171495953267409	-0.0854921374435591	0.0164406139338431	0.00523297382635624
rsmri_vol_cort.destrieux_s.circular.insula.inf.rh	-0.017926750642721	0.966312420173813	0.162625321358107	-0.109899759705657	0.014901432585992	0.015115833631242
rsmri_vol_cort.destrieux_s.circular.insula.sup.lh	-0.00662902838219964	0.976807726182394	0.134494068294722	-0.077559694200187	0.017747696726272	0.00193598618615065
rsmri_vol_cort.destrieux_s.circular.insula.sup.rh	-0.0137349623114704	0.971471154685241	0.143853467692642	-0.0912696585765462	0.0169627590192023	0.0035368874219055
rsmri_vol_cort.destrieux_s.collat.transv.ant.lh	-0.0042089939722055	0.991124838611309	0.0265235099489425	-0.297430448366956	0.0129051314641672	0.0504491116591699
rsmri_vol_cort.destrieux_s.collat.transv.ant.rh	-0.0041999877845175	0.989160413834685	0.00685594723056322	-0.18643090670436	0.00644812568547818	0.748218543311108
rsmri_vol_cort.destrieux_s.collat.transv.post.lh	-0.0199138067284272	0.965169161369384	0.324076369979156	-0.0206151042436309	0.027451092506712	0.000000126602557548594
rsmri_vol_cort.destrieux_s.collat.transv.post.rh	-0.0108008881062028	0.98202716578086	0.223860699620543	-0.166350651141426	0.0222209879527734	0.0000372635548144817
rsmri_vol_cort.destrieux_s.front.inf.lh	-0.0224446934524689	0.959417418775476	0.316360140788632	0.026334767649475	0.027820906609286	0.0000000815107148444127
rsmri_vol_cort.destrieux_s.front.inf.rh	-0.0164266329338666	0.968511040221082	0.218229684954965	-0.0996141442030618	0.023343963475584	0.0000123875782718219
rsmri_vol_cort.destrieux_s.front.middle.lh	-0.0316834716686594	0.943230552396211	0.422267530448944	0.229220918492913	0.035795210998622	0.00000000000125921495452985
rsmri_vol_cort.destrieux_s.front.middle.rh	-0.0186025543905509	0.967469499421489	0.336293473216967	-0.0436736342704611	0.0274053489272784	0.000000132387494966579
rsmri_vol_cort.destrieux_s.front.sup.lh	-0.0174372379013425	0.965177435883295	0.247717574737284	0.013345665798802	0.0237953518580126	0.00000779106243486982
rsmri_vol_cort.destrieux_s.front.sup.rh	-0.0207140426288222	0.965195974005172	0.229235195013817	0.032903243827155	0.0248260790523229	0.00000259348704412243
rsmri_vol_cort.destrieux_s.interm.prim.jensen.lh	-0.0322404347981577	0.943931945180994	0.600403919254059	-0.00128212498180202	0.0589084374058519	0
rsmri_vol_cort.destrieux_s.interm.prim.jensen.rh	-0.0228234886043345	0.959493783363868	0.499000746973847	-0.16106524668814	0.0464691317100916	0
rsmri_vol_cort.destrieux_s.intrapariet.and.p.trans.lh	-0.0107345118740615	0.965944174804429	0.106060017049185	-0.0278839332748166	0.010298983927889	0.193731104875905
rsmri_vol_cort.destrieux_s.intrapariet.and.p.trans.rh	-0.0124591031829325	0.973603756425057	0.0864785407767391	-0.0418884145292804	0.00989235590285246	0.231300025301564
rsmri_vol_cort.destrieux_s.oc.middle.and.lunatus.lh	-0.00831685593859703	0.981847601930581	0.0799813977397007	-0.20195488141905	0.00877301757957472	0.364126890488006
rsmri_vol_cort.destrieux_s.oc.middle.and.lunatus.rh	-0.00821832653152141	0.978999026915	0.157435177988556	-0.172706843011773	0.0172339233130623	0.00286471132652333
rsmri_vol_cort.destrieux_s.oc.sup.and.transversal.lh	-0.00645139720146605	0.972774803023986	0.0252721944568387	-0.0638580337281924	0.0051855044796304	0.928301874367182
rsmri_vol_cort.destrieux_s.oc.sup.and.transversal.rh	-0.0156386114121208	0.963555512667798	-0.00547095092329676	-0.0694959240765098	0.00681391252461124	0.68673069984414
rsmri_vol_cort.destrieux_s.oc.temp.lat.lh	-0.00605880385636724	0.970206282352508	0.0972727689355502	-0.139753308179621	0.00925124251412187	0.302839679985504
rsmri_vol_cort.destrieux_s.oc.temp.lat.rh	-0.00288586266243622	0.984033394966066	0.042047572328511	-0.211620404557134	0.00645536788196646	0.747530657894164
rsmri_vol_cort.destrieux_s.oc.temp.med.and.lingual.lh	-0.0176937609933349	0.962455794482813	0.265603838776971	-0.0760615197143943	0.0256223001961117	0.00000106500750707283
rsmri_vol_cort.destrieux_s.oc.temp.med.and.lingual.rh	-0.016628149426468	0.961986228810989	0.19680991607	-0.089228555755744	0.0205396970851197	0.000186292179522929
rsmri_vol_cort.destrieux_s.occipital.ant.lh	-0.0186495300235185	0.966568949177821	0.222006871051562	-0.109057048157186	0.0186388985191568	0.000956791453734951
rsmri_vol_cort.destrieux_s.occipital.ant.rh	-0.0212894088750208	0.96345578047874	0.349449092419592	-0.0734666451522519	0.031719428538381	0.000000000491533480584394
rsmri_vol_cort.destrieux_s.orbital.h.shaped.lh	0.002559032622557	0.969493762703569	0.0282524713620047	-0.0286119401713418	0.00723837399468008	0.611526116925538
rsmri_vol_cort.destrieux_s.orbital.h.shaped.rh	-0.0047033361904652	0.969272474268359	0.0274641756215719	-0.0822054229866489	0.00749767001783876	0.566069955523455
rsmri_vol_cort.destrieux_s.orbital.lateral.lh	-0.0233152834615481	0.959007724014944	0.290644503342374	0.0117904404116143	0.0292074123441366	0.0000000143559392151715
rsmri_vol_cort.destrieux_s.orbital.lateral.rh	-0.0259315361609294	0.954424828452062	0.430922043528754	-0.0111863438046753	0.042482526619374	0
rsmri_vol_cort.destrieux_s.orbital.med.olfact.lh	-0.00504646597049952	0.977431857710121	0.0444622974570073	-0.193228328785098	0.00910002719158948	0.32079024492298
rsmri_vol_cort.destrieux_s.orbital.med.olfact.rh	0.00435510003405841	0.978631285511208	-0.0778559271198775	-0.132097278768485	0.0102000950816095	0.201575974163828
rsmri_vol_cort.destrieux_s.parieto.occipital.lh	0.0272876163362791	0.942531770049062	-0.0841727416946842	0.116403823786881	0.00758896705286038	0.553193675167639
rsmri_vol_cort.destrieux_s.parieto.occipital.rh	0.0652870508964328	0.881443876336713	-0.360224561159096	0.751622382084349	0.0285146990631073	0.0000000429922052402887
rsmri_vol_cort.destrieux_s.pericallosal.lh	-0.046930442669603	0.897708322990092	0.56625894384156	0.322510637792325	0.0501262186542949	0
rsmri_vol_cort.destrieux_s.pericallosal.rh	-0.0498532098111176	0.896128083246218	0.653415182140535	0.446297085497289	0.0609700487454529	0
rsmri_vol_cort.destrieux_s.postcentral.lh	-0.0137697655693528	0.955044848089867	0.208121548316813	0.118033341201603	0.0244418637309379	0.00000400865454108779
rsmri_vol_cort.destrieux_s.postcentral.rh	-0.0119606658214008	0.970512024794426	0.22739379629581	-0.0685095189558513	0.021126642337487	0.000107328832846587
rsmri_vol_cort.destrieux_s.precentral.inf.part.lh	-0.0173886741296157	0.961949058733554	0.211348507710329	-0.0855908053805741	0.0192616582936423	0.000570015270418556
rsmri_vol_cort.destrieux_s.precentral.inf.part.rh	-0.0217642796099771	0.955756555116744	0.241812941427332	0.00313726044679052	0.0211522200538799	0.000106885746873009
rsmri_vol_cort.destrieux_s.precentral.sup.part.lh	-0.0292124008709364	0.940482085063393	0.352244035779359	-0.0228947139170494	0.0285330719342023	0.0000000345096412557311
rsmri_vol_cort.destrieux_s.precentral.sup.part.rh	-0.0312682563883724	0.937176381100459	0.348125919613539	-0.0160861916633461	0.0286997775344771	0.000000028033580568021
rsmri_vol_cort.destrieux_s.suborbital.lh	-0.0125562185007053	0.97758572177973	0.325248352199182	-0.209052826292556	0.0341816003957338	0.0000000000130748745164055
rsmri_vol_cort.destrieux_s.suborbital.rh	-0.0332844352924692	0.940907060787782	0.237960176041181	0.373908157833866	0.0289140395104103	0.0000000222168283769975
rsmri_vol_cort.destrieux_s.subparietal.lh	-0.0163629774840095	0.965283897362058	0.192290443209113	0.113151207900561	0.0222639195758894	0.0000367685395262773
rsmri_vol_cort.destrieux_s.subparietal.rh	-0.0589936804829801	0.881518869303903	0.406001868275094	0.411437788230835	0.0333657596846059	0.0000000000587099258098078
rsmri_vol_cort.destrieux_s.temporal.inf.lh	-0.0150859113575954	0.971482230987208	0.206504053599813	-0.119658160927369	0.0182030597076093	0.00135690682299572
rsmri_vol_cort.destrieux_s.temporal.inf.rh	-0.00803087669854736	0.977954124342432	0.140807509305574	-0.0719878641484124	0.0125895958344975	0.060799412988238
rsmri_vol_cort.destrieux_s.temporal.sup.lh	-0.00634603153933382	0.979116424395972	0.0544927746827387	-0.0538206219951247	0.00736860995350888	0.587688812478294
rsmri_vol_cort.destrieux_s.temporal.sup.rh	-0.0112726404348994	0.976718154448814	0.12070787662979	-0.0956549873975865	0.0135504430991862	0.0350053971284291
rsmri_vol_cort.destrieux_s.temporal.transverse.lh	-0.0190289754610075	0.943785311255035	0.262341212493256	0.205776176170345	0.0300130592980919	0.00000000529005683702621
rsmri_vol_cort.destrieux_s.temporal.transverse.rh	-0.0186125581278412	0.96230386416898	0.141007899322945	0.0102006953993876	0.0200943101632149	0.000278524751835652
rsmri_vol_cort.destrieux_total	-0.00279371734018	0.974273548456477	0.0869303613040342	-0.113137300069352	0.0108359847697127	0.150785124820613
rsmri_vol_cort.destrieux_total.lh	0.00675479611761068	0.953805554012935	-0.0177709263069607	-0.0190997237203621	0.0096098024904579	0.261403697592749
rsmri_vol_cort.destrieux_total.rh	-0.00675719568230229	0.953802304218245	0.018369350308045	-0.0195615039693853	0.00971043305818268	0.250615592956686
rsmri_vol_cort.fuzzy12_anteromedialtemporal.lh	-0.00207597814134917	0.978894196846187	0.0515328038616669	-0.0627606424074325	0.010465107705394	0.178745222778812
rsmri_vol_cort.fuzzy12_anteromedialtemporal.rh	-0.00400453763114058	0.977063579898194	0.0370709913817031	-0.0906729047048085	0.00583719229341135	0.846979572173475
rsmri_vol_cort.fuzzy12_central.lh	-0.00122598602576163	0.981525201849977	0.0347283488789849	-0.081340678968242	0.0071636643405727	0.623605034125559
rsmri_vol_cort.fuzzy12_central.rh	-0.00394280434120295	0.980575464551709	0.0302629850772831	-0.137501906603687	0.00771177037177684	0.528504759304436
rsmri_vol_cort.fuzzy12_dorsolateralprefrontal.lh	-0.00782728797385849	0.970235524257657	0.11103481538032	-0.0437040759348393	0.0121730761246353	0.0765873670784676
rsmri_vol_cort.fuzzy12_dorsolateralprefrontal.rh	-0.00621936706314549	0.979372035689369	0.0698938516593645	-0.109089074312771	0.0104700434265313	0.178261392497595
rsmri_vol_cort.fuzzy12_dorsomedialfrontal.lh	-0.00588734110238543	0.974447854496642	0.0878789161651927	-0.0668481986196525	0.0120487180683208	0.0816713970598297
rsmri_vol_cort.fuzzy12_dorsomedialfrontal.rh	-0.00429399196108637	0.981733716260128	0.0710341545230902	-0.119500250631084	0.00799408100596167	0.481478085752569
rsmri_vol_cort.fuzzy12_inferiorparietal.lh	-0.00154024905176075	0.980678259903202	0.0690471671782445	-0.0800837555189573	0.010650371167387	0.16385537456495
rsmri_vol_cort.fuzzy12_inferiorparietal.rh	-0.000505983014920005	0.977245028156486	0.0365063938517023	-0.0838161731451796	0.0106108654379823	0.167213818976456
rsmri_vol_cort.fuzzy12_occipital.lh	-0.00324765184907248	0.98349363796067	0.0542482767449151	-0.0979456371577645	0.00774112244435292	0.523258469044216
rsmri_vol_cort.fuzzy12_occipital.rh	-0.000187438105507026	0.979903581224871	-0.00839632140757886	-0.127453738535963	0.00519501502843434	0.927287045210775
rsmri_vol_cort.fuzzy12_orbitofrontal.lh	0.00513666606006787	0.975011575886815	0.0290218914163859	-0.0734574416771236	0.00703168214983189	0.647463214542334
rsmri_vol_cort.fuzzy12_orbitofrontal.rh	0.000767463027136781	0.976092887755956	0.00935487992912248	-0.0310775666449974	0.0069887268564813	0.654898970306163
rsmri_vol_cort.fuzzy12_parsopercularis.lh	-0.012058242834726	0.968152022841895	0.132527440898697	-0.0511196092752617	0.0130368815886733	0.0475329388276536
rsmri_vol_cort.fuzzy12_parsopercularis.rh	-0.00498999697579744	0.977810982459968	0.073340683737805	-0.133420041601132	0.0114322589870003	0.112275733182371
rsmri_vol_cort.fuzzy12_posterolateraltemporal.lh	-0.000714688818542956	0.978965437226422	-0.00700510542897747	-0.132392992157184	0.00558381756188701	0.881984682325411
rsmri_vol_cort.fuzzy12_posterolateraltemporal.rh	-0.000148612806060813	0.982621319225064	0.0394081634459644	-0.149529547595048	0.00969124764458191	0.251534795899798
rsmri_vol_cort.fuzzy12_precuneus.lh	-0.00362464887787472	0.974581805905262	0.0689055074877464	-0.0466255739371748	0.0106129758629103	0.167312309227709
rsmri_vol_cort.fuzzy12_precuneus.rh	-0.0179974550369491	0.958944014998073	0.150968184571051	0.0544998571657911	0.0170642164495434	0.00331631575016511
rsmri_vol_cort.fuzzy12_superiorparietal.lh	0.000570127408472469	0.974564300492189	0.0319856510163865	-0.0762600281050063	0.00478901661620191	0.962275648451847
rsmri_vol_cort.fuzzy12_superiorparietal.rh	-0.00269033662538684	0.974963952419899	0.0250067811267606	-0.00297294404713133	0.00827917116770275	0.437217857487784
rsmri_vol_cort.fuzzy12_superiortemporal.lh	0.00113988995393679	0.971635805399208	0.020547504816298	-0.0717880786651066	0.00564798207941319	0.87384804842373
rsmri_vol_cort.fuzzy12_superiortemporal.rh	0.0021355717030816	0.981137831917954	0.00184524060242717	-0.100128138722651	0.00533535702752225	0.912139979491772
rsmri_vol_cort.fuzzy2_frontal.lh	-0.000864916323099398	0.97900901884977	0.0332334731506627	-0.0767510168823882	0.00787276579521419	0.501527623850429
rsmri_vol_cort.fuzzy2_frontal.rh	-0.00294320313708307	0.982913392826833	0.0404770363787759	-0.0479130764019287	0.00600892841215678	0.820782001569509
rsmri_vol_cort.fuzzy2_posterior.lh	0.000729410955142793	0.977901539563625	-0.0928593965237896	-0.056248564593059	0.00910419262811665	0.3205233644771
rsmri_vol_cort.fuzzy2_posterior.rh	0.000808812393078583	0.980244096681888	-0.0543562543553194	-0.0762470683453995	0.006580483583848	0.726035287034938
rsmri_vol_cort.fuzzy4_frontal.lh	-0.00356779055435449	0.977954192557217	0.0626862302797268	-0.0984174198550312	0.00936679101770522	0.288420733033495
rsmri_vol_cort.fuzzy4_frontal.rh	-0.00237433088964223	0.984814978838707	0.0519222477455634	-0.0817139740727479	0.00798706259723809	0.482323414877169
rsmri_vol_cort.fuzzy4_occipital.lh	-0.00375892416837159	0.981188800600485	0.0334506387924181	-0.103801426983278	0.00765838410681059	0.53749634096813
rsmri_vol_cort.fuzzy4_occipital.rh	-0.0035448091748381	0.983334785304898	-0.00300507596072423	-0.0716367095403729	0.00465382794192151	0.970680684671551
rsmri_vol_cort.fuzzy4_parietal.lh	-0.000454438996878418	0.982965121663418	0.0242995584954793	-0.0790501972535509	0.00488110441689653	0.955319565864637
rsmri_vol_cort.fuzzy4_parietal.rh	-0.00308463472459078	0.980290390547054	0.0296974365401499	-0.139887219222774	0.00963326517972502	0.257788157987424
rsmri_vol_cort.fuzzy4_temporal.lh	-0.000154600361620171	0.977032142878363	-0.0379663651744209	-0.10015627348344	0.00637717171209706	0.761251072205944
rsmri_vol_cort.fuzzy4_temporal.rh	0.000840210306297286	0.978676133626635	-0.00215802500736278	-0.141402250045509	0.00484558980323146	0.958158571951749
